# Supplementary material for: Sulphur- and Selenium-for-Oxygen Replacement as a Strategy to Obtain Dual Type I/Type II Photosensitizers for Photodynamic Therapy
Source: Molecules. 2023 Apr 1;28(7):3153. doi: 10.3390/molecules28073153 (PMC10095929; doi:10.3390/molecules28073153)
Supplement: Supplementary file 1 [file molecules-28-03153-s001.zip]

Archive with 1 entries (1 files):
- molecules-2296292-supplementary.pdf
